# Supplementary material for: A Validated Chiral LC–MS/MS Method for the Enantioselective Determination of (S)-(+)- and (R)-(-)-Ibuprofen in Dog Plasma: Its Application to a Pharmacokinetic Study
Source: Pharmaceutics. 2023 Mar 2;15(3):824. doi: 10.3390/pharmaceutics15030824 (PMC10051808; doi:10.3390/pharmaceutics15030824)
Supplement: Supplementary file 1 [file pharmaceutics-15-00824-s001.zip]

Archive with 1 entries (1 files):
- pharmaceutics-2079313-supplementary.pdf
